# Supplementary material for: Effect of Compressive Stress in Tumor Microenvironment on Malignant Tumor Spheroid Invasion Process
Source: Int J Mol Sci. 2022 Jun 25;23(13):7091. doi: 10.3390/ijms23137091 (PMC9266885; doi:10.3390/ijms23137091)
Supplement: Supplementary file 1 [file ijms-23-07091-s001.zip]

Archive with 2 entries (2 files):
- IJMS-Figure-S1.pdf
- IJMS-Video-S1.mp4
